# Supplementary material for: Protective Effect of Leisure-Time Physical Activity and Resistance Training on Nonalcoholic Fatty Liver Disease: A Nationwide Cross-Sectional Study
Source: Int J Environ Res Public Health. 2022 Feb 18;19(4):2350. doi: 10.3390/ijerph19042350 (PMC8872481; doi:10.3390/ijerph19042350)
Supplement: Supplementary file 1 [file ijerph-19-02350-s001.zip]

Archive with 1 entries (1 files):
- ijerph-1592416-supplementary.pdf
